# Supplementary material for: Characterization of changes in global gene expression in the hearts and kidneys of transgenic mice overexpressing human angiotensin-converting enzyme 2
Source: Lab Anim Res. 2020 Jul 29;36:23. doi: 10.1186/s42826-020-00056-y (PMC7387885; doi:10.1186/s42826-020-00056-y)
Supplement: Supplementary file 4 — Additional file 4. [file 42826_2020_56_MOESM4_ESM.xls]

## Sheet: Heart
	Fig.2	1			DTG
				nonTG	vehicle	dox
			hACE2	44678	41167	153497
			Ace	129681	129668	165506
			Tubulin	177243	174504	177095
			hACE2/Tubulin	0.252072	0.235909	0.866749
			ACE/Tubulin	0.731657	0.743066	0.934561
		2			DTG
				nonTG	vehicle	dox
			hACE2	63791	43447	133796
			Ace	123164	120768	108107
			Tubulin	167369	184554	149555
			hACE2/Tubulin	0.38114	0.235416	0.894627
			ACE/Tubulin	0.735883	0.654378	0.722858
		3			DTG
				nonTG	vehicle	dox
			hACE2	67759	58148	166491
			Ace	146592	116651	109067
			Tubulin	179144	182956	182913
			hACE2/Tubulin	0.378238	0.317825	0.91022
			ACE/Tubulin	0.818291	0.63759	0.596278
			hACE2 평균	0.33715	0.26305	0.890532
			표준편차	0.0601708	0.0387324	0.0179813
			ACE 평균	0.761944	0.678345	0.751232
			표준편차	0.0398812	0.0462752	0.139553
	ACE						hACE2
	Non-Tg	Vehicle	Dox				Non-Tg	Vehicle	Dox
	76.19	67.83	75.12				33.71	26.3	89.05
	3.99	4.63	13.96				6.02	3.87	1.8

## Sheet: Kidney
	Fig.3	1			DTG
				nonTG	vehicle	dox
			hACE2	67111	28564	101598
			Ace	89970	113428	113535
			Tubulin	188641	159267	139804
			hACE2/Tubulin	0.35576	0.179347	0.726717
			ACE/Tubulin	0.476938	0.712188	0.812101
		2			DTG
				nonTG	vehicle	dox
			hACE2	68902	26562	102854
			Ace	91361	107795	113027
			Tubulin	174981	155891	152014
			hACE2/Tubulin	0.393768	0.170388	0.676609
			ACE/Tubulin	0.52212	0.691477	0.74353
		3			DTG
				nonTG	vehicle	dox
			hACE2	67709	21212	100879
			Ace	89970	104231	113255
			Tubulin	154428	154289	140832
			hACE2/Tubulin	0.43845	0.137482	0.716307
			ACE/Tubulin	0.582602	0.675557	0.804185
			hACE2 평균	0.395993	0.162406	0.706545
			표준편차	0.0337946	0.017999	0.0215902
			ACE 평균	0.52722	0.693074	0.786606
			표준편차	0.0432876	0.014997	0.0306298
	ACE						hACE2
	Non-Tg	Vehicle	Dox				Non-Tg	Vehicle	Dox
	52.72	69.31	78.66				39.6	16.24	70.65
	4.33	1.5	3.06				3.38	1.8	2.16
